# Supplementary material for: Cysteine-Rich LIM-Only Protein 4 (CRP4) Promotes Atherogenesis in the ApoE−/− Mouse Model
Source: Cells. 2022 Apr 17;11(8):1364. doi: 10.3390/cells11081364 (PMC9032522; doi:10.3390/cells11081364)
Supplement: Supplementary file 1 [file cells-11-01364-s001.zip]

Archive with 1 entries (1 files):
- cells-1583018-supplementary.pdf
